# Supplementary material for: Stimulation of GABA Receptors in the Lateral Septum Rapidly Elicits Food Intake and Mediates Natural Feeding
Source: Brain Sci. 2022 Jun 28;12(7):848. doi: 10.3390/brainsci12070848 (PMC9312437; doi:10.3390/brainsci12070848)
Supplement: Supplementary file 1 [file brainsci-12-00848-s001.zip]

Archive with 1 entries (1 files):
- brainsci-1756732-supplementary.pdf
